# Supplementary material for: Neuroinflammation, Pericyte Dysfunction, and Alzheimer’s Disease-Associated Gene Expression and Pathway Activation in the Brain of SARS-CoV-2-Infected Mice
Source: Viruses. 2026 Jul 17;18(7):783. doi: 10.3390/v18070783 (PMC13431636; doi:10.3390/v18070783)
Supplement: Supplementary file 1 [file viruses-18-00783-s001.zip]

Archive with 1 entries (1 files):
- viruses-4291573-supplementary.pdf
